# Supplementary material for: Baseline Alpha-Fetoprotein, Alpha-Fetoprotein-L3, and Des-Gamma-Carboxy Prothrombin Biomarker Status in Bridge to Liver Transplant Outcomes for Hepatocellular Carcinoma
Source: Cancers (Basel). 2021 Sep 23;13(19):4765. doi: 10.3390/cancers13194765 (PMC8507524; doi:10.3390/cancers13194765)
Supplement: Supplementary file 1 [file cancers-13-04765-s001.zip]

Archive with 1 entries (1 files):
- cancers-1359506-supplementary.pdf
